# Supplementary material for: Characterization of Potential Adverse Outcome Pathways Related to Metabolic Outcomes and Exposure to Per- and Polyfluoroalkyl Substances Using Artificial Intelligence
Source: Toxics. 2022 Aug 4;10(8):449. doi: 10.3390/toxics10080449 (PMC9412358; doi:10.3390/toxics10080449)
Supplement: Supplementary file 1 [file toxics-10-00449-s001.zip]

Archive with 1 entries (1 files):
- toxics-1825571-supplementary.pdf
